# Supplementary material for: Comparative plastid genomics of four Pilea (Urticaceae) species: insight into interspecific plastid genome diversity in Pilea
Source: BMC Plant Biol. 2021 Jan 7;21:25. doi: 10.1186/s12870-020-02793-7 (PMC7792329; doi:10.1186/s12870-020-02793-7)
Supplement: Supplementary file 1 — Additional file 1: Table S1. Summary of sequencing data quality. Table S2. Gene composition in the plastid genomes of Pilea. Table S3. Statistics on simple sequence repeats (SSRs) in the 4 plastid genomes. Table S4. Repeats (> = 30 bp) identified in the four Pilea species. Table S5. Percentages of variable sites and Indels in orthologous genes among the 4 Pilea species. Table S6. The dS, dN and dN/dS values in 79 shared genes among 4 Pilea species. Table S7. List of plastid genomes used for phylogenetic analysis. Table S8. Summary information of the plant samples. [file 12870_2020_2793_MOESM1_ESM.zip]

Archive with 9 entries (9 files):
- Table S1.docx
- Table S2.docx
- Table S3.docx
- Table S4.xlsx
- Table S5.docx
- Table S6.docx
- Table S7.docx
- Table S8.docx
- Table.docx
